# Supplementary material for: Taxonomic studies on the ant genus Ponera Latreille, 1804 (Hymenoptera, Formicidae), with the description of a new species from India
Source: Zookeys. 2015 Oct 8;(526):9–18. doi: 10.3897/zookeys.526.5971 (PMC4607842; doi:10.3897/zookeys.526.5971)
Supplement: XML Treatment for Ponera sikkimensis [file zookeys.526.5971-treatment1.xml]

<!DOCTYPE tp:taxon-treatment
  PUBLIC "-//TaxonX//DTD Taxonomic Treatment Publishing DTD v0 20100105//EN" "tax-treatment-NSO.dtd">
<tp:taxon-treatment xmlns:tp="http://www.plazi.org/taxpub"><tp:treatment-meta><kwd-group><label>Taxon classification</label><kwd><named-content content-type="kingdom">Animalia</named-content></kwd><kwd><named-content content-type="order">Hymenoptera</named-content></kwd><kwd><named-content content-type="family">Formicidae</named-content></kwd></kwd-group><mixed-citation publication-type="journal"><person-group><name><surname>Bharti</surname><given-names>Himender</given-names></name><name><surname>Rilta</surname><given-names>Joginder Singh</given-names></name></person-group><article-title>Taxonomic studies on the ant genus <italic><tp:taxon-name><tp:taxon-name-part taxon-name-part-type="genus">Ponera</tp:taxon-name-part></tp:taxon-name></italic> Latreille, 1804 (<tp:taxon-name><tp:taxon-name-part taxon-name-part-type="order">Hymenoptera</tp:taxon-name-part></tp:taxon-name>, <tp:taxon-name><tp:taxon-name-part taxon-name-part-type="family">Formicidae</tp:taxon-name-part></tp:taxon-name>), with the description of a new species from India</article-title><source>Zookeys</source><day>8</day><month>10</month><year>2015</year><volume>2015</volume><issue>526</issue><fpage>9</fpage><lpage>18</lpage><pub-id pub-id-type="doi">10.3897/zookeys.526.5971</pub-id></mixed-citation></tp:treatment-meta><tp:nomenclature><tp:taxon-name>
                        <tp:taxon-name-part taxon-name-part-type="genus">Ponera</tp:taxon-name-part>
                        <tp:taxon-name-part taxon-name-part-type="species">sikkimensis</tp:taxon-name-part>
                        <object-id xmlns:xlink="http://www.w3.org/1999/xlink" content-type="zoobank" xlink:type="simple">http://zoobank.org/FB59D7A2-D2D6-4B82-A1F9-3F2904D7256D</object-id>
                    </tp:taxon-name><tp:taxon-status xmlns:xlink="http://www.w3.org/1999/xlink" xlink:type="simple">sp. n.</tp:taxon-status><xref ref-type="fig" rid="F1">Figs 1–3</xref></tp:nomenclature><tp:treatment-sec sec-type="Type locality"><title>Type locality.</title><p>India, Sikkim: Phadamchen, <named-content xmlns:xlink="http://www.w3.org/1999/xlink" content-type="dwc:verbatimCoordinates" xlink:type="simple">27°12.75'N, 88°37.22'E</named-content>, 1040 m, leaf litter, Winkler, 30 May 2012, Joginder Singh leg.</p></tp:treatment-sec><tp:treatment-sec sec-type="type material"><title>Type material.</title><p>Holotype worker and two paratype workers with same data as of holotype [<abbrev xmlns:xlink="http://www.w3.org/1999/xlink" content-type="institution" xlink:title="“Punjabi University Patiala Ant Collection” at Department of Zoology and Environmental Sciences, Punjabi University, Patiala, Punjab, India" xlink:type="simple">PUAC</abbrev>].</p></tp:treatment-sec><tp:treatment-sec sec-type="Holotype measurements"><title>Holotype measurements.</title><p><abbrev xmlns:xlink="http://www.w3.org/1999/xlink" xlink:title="Head Length" xlink:type="simple">HL</abbrev> 0.42; <abbrev xmlns:xlink="http://www.w3.org/1999/xlink" xlink:title="Head Width" xlink:type="simple">HW</abbrev> 0.39; <abbrev xmlns:xlink="http://www.w3.org/1999/xlink" xlink:title="Head Size" xlink:type="simple">HS</abbrev> 0.40; <abbrev xmlns:xlink="http://www.w3.org/1999/xlink" xlink:title="Scape Length" xlink:type="simple">SL</abbrev> 0.30; <abbrev xmlns:xlink="http://www.w3.org/1999/xlink" xlink:title="Pronotal Width" xlink:type="simple">PrW</abbrev> 0.25; <abbrev xmlns:xlink="http://www.w3.org/1999/xlink" xlink:title="Weber’s Length" xlink:type="simple">WL</abbrev> 0.52; <abbrev xmlns:xlink="http://www.w3.org/1999/xlink" xlink:title="Petiole Height" xlink:type="simple">PH</abbrev> 0.23; <abbrev xmlns:xlink="http://www.w3.org/1999/xlink" xlink:title="Petiole Length" xlink:type="simple">PL</abbrev> 0.17; <abbrev xmlns:xlink="http://www.w3.org/1999/xlink" xlink:title="Petiole Width" xlink:type="simple">PW</abbrev> 0.18; <abbrev xmlns:xlink="http://www.w3.org/1999/xlink" xlink:title="Cephalic Index" xlink:type="simple">CI</abbrev> 92.85; <abbrev xmlns:xlink="http://www.w3.org/1999/xlink" xlink:title="Scape Index" xlink:type="simple">SI</abbrev> 76.92; <abbrev xmlns:xlink="http://www.w3.org/1999/xlink" xlink:title="Petiole Node Index" xlink:type="simple">PNI</abbrev> 72; <abbrev xmlns:xlink="http://www.w3.org/1999/xlink" xlink:title="Lateral Petiole Index" xlink:type="simple">LPI</abbrev> 74; <abbrev xmlns:xlink="http://www.w3.org/1999/xlink" xlink:title="Dorsal Petiole Index" xlink:type="simple">DPI</abbrev> 105.89.</p><p><italic>Head</italic>: roughly oval in shape, distinctly longer than broad, sides convex, occipital margin concave, occipital corners rounded. Mandibles each with five well-developed teeth, Eyes small, composed of 3-4 indistinct facets. Anterior margin of clypeus concave. Apex of scape does not reach the midpoint of the occipital margin when laid straight back from its insertion in full-face view; funiculus incrassate toward apex; antennal club with four segments.</p><p><italic>Mesosoma and petiole</italic>: In lateral view dorsum of mesosoma weakly convex, in dorsal view promesonotal suture distinct; metanotal groove indistinct. Dorsum of propodeum about as long as declivity, declivity flat, posterodorsal corner rounded. Petiole broader than long in dorsal view, dorsal face convex, in profile view, anterior and posterior faces straight, in dorsal view node roughly semicircular, anterior and lateral borders forming a single arc, posterior border weakly concave. Subpetiolar process with oval fenestra, anteroventral corner blunt, posteroventrally with enlarged teeth.</p><p><italic>Gaster</italic>: Cinctus of second gastral tergite with cross ribs.</p><p><italic>Sculpture</italic>: Head, mesosoma and gaster sparsely punctate, Petiolar dorsum more strongly punctate; propodeal declivity, posterior face of petiole and gastral apex smooth and shining. Mandibles shining with scattered punctures.</p><p><italic>Pilosity</italic>: Dorsum of head, mesosoma, petiole and gaster with dense decument pubescence. Erect hairs present on anterior portion of head and posterior half of gaster.</p><p><italic>Colour</italic>: Head brownish and dull; rest of body light brown and shining; mandibles, antennae and legs yellow.</p><fig id="F1" position="float" orientation="portrait"><label>Figures 1–3.</label><caption><p><italic><tp:taxon-name><tp:taxon-name-part taxon-name-part-type="genus">Ponera</tp:taxon-name-part> <tp:taxon-name-part taxon-name-part-type="species">sikkimensis</tp:taxon-name-part></tp:taxon-name></italic> sp. n. worker <bold>1</bold> head in full-face view <bold>2</bold> body in profile view <bold>3</bold> body in dorsal view.</p></caption><graphic xmlns:xlink="http://www.w3.org/1999/xlink" xlink:href="zookeys-526-009-g001.jpg" position="float" orientation="portrait" xlink:type="simple" id="oo_59720.jpg"/></fig></tp:treatment-sec><tp:treatment-sec sec-type="Etymology"><title>Etymology.</title><p>The species is named after the state of Sikkim.</p></tp:treatment-sec><tp:treatment-sec sec-type="Remarks"><title>Remarks.</title><p><italic><tp:taxon-name><tp:taxon-name-part taxon-name-part-type="genus">Ponera</tp:taxon-name-part> <tp:taxon-name-part taxon-name-part-type="species">sikkimensis</tp:taxon-name-part></tp:taxon-name></italic> sp. n. is somewhat similar to <italic><tp:taxon-name><tp:taxon-name-part taxon-name-part-type="genus">Ponera</tp:taxon-name-part> <tp:taxon-name-part taxon-name-part-type="species">longlina</tp:taxon-name-part></tp:taxon-name></italic> Xu, 2001, described from China. It can be distinguished from the latter by the following combination of characters: head roughly oval in shape; mandible with five well-developed teeth, eyes with 3-4 indistinct facets; fenestra in subpetiolar process oval in shape; propodeum and petiole with stronger punctures; petiolar node relatively low and narrow. In <italic><tp:taxon-name><tp:taxon-name-part taxon-name-part-type="genus">Ponera</tp:taxon-name-part> <tp:taxon-name-part taxon-name-part-type="species">longlina</tp:taxon-name-part></tp:taxon-name></italic> the head is roughly square in shape; mandibles each with three well-developed teeth at the apical margin followed by small denticles; eyes with single facet; fenestra in subpetiolar process circular in shape; propodeum and petiole smooth; petiolar node higher and relatively broad.</p></tp:treatment-sec></tp:taxon-treatment>
