# Supplementary material for: Taxonomic studies on the ant genus Ponera Latreille, 1804 (Hymenoptera, Formicidae), with the description of a new species from India
Source: Zookeys. 2015 Oct 8;(526):9–18. doi: 10.3897/zookeys.526.5971 (PMC4607842; doi:10.3897/zookeys.526.5971)
Supplement: XML Treatment for Ponera indica [file zookeys.526.5971-treatment2.xml]

<!DOCTYPE tp:taxon-treatment
  PUBLIC "-//TaxonX//DTD Taxonomic Treatment Publishing DTD v0 20100105//EN" "tax-treatment-NSO.dtd">
<tp:taxon-treatment xmlns:tp="http://www.plazi.org/taxpub"><tp:treatment-meta><kwd-group><label>Taxon classification</label><kwd><named-content content-type="kingdom">Animalia</named-content></kwd><kwd><named-content content-type="order">Hymenoptera</named-content></kwd><kwd><named-content content-type="family">Formicidae</named-content></kwd></kwd-group><mixed-citation publication-type="journal"><person-group><name><surname>Bharti</surname><given-names>Himender</given-names></name><name><surname>Rilta</surname><given-names>Joginder Singh</given-names></name></person-group><article-title>Taxonomic studies on the ant genus <italic><tp:taxon-name><tp:taxon-name-part taxon-name-part-type="genus">Ponera</tp:taxon-name-part></tp:taxon-name></italic> Latreille, 1804 (<tp:taxon-name><tp:taxon-name-part taxon-name-part-type="order">Hymenoptera</tp:taxon-name-part></tp:taxon-name>, <tp:taxon-name><tp:taxon-name-part taxon-name-part-type="family">Formicidae</tp:taxon-name-part></tp:taxon-name>), with the description of a new species from India</article-title><source>Zookeys</source><day>8</day><month>10</month><year>2015</year><volume>2015</volume><issue>526</issue><fpage>9</fpage><lpage>18</lpage><pub-id pub-id-type="doi">10.3897/zookeys.526.5971</pub-id></mixed-citation></tp:treatment-meta><tp:nomenclature><tp:taxon-name>
                        <tp:taxon-name-part taxon-name-part-type="genus">Ponera</tp:taxon-name-part>
                        <tp:taxon-name-part taxon-name-part-type="species">indica</tp:taxon-name-part>
                    </tp:taxon-name><tp:taxon-authority>Bharti &amp; Wachkoo, 2012</tp:taxon-authority></tp:nomenclature><tp:treatment-sec sec-type="material"><title>Material examined.</title><p>India, Sikkim: Phadamchen, <named-content xmlns:xlink="http://www.w3.org/1999/xlink" content-type="dwc:verbatimCoordinates" xlink:type="simple">27°12.75'N, 88°37.22'E</named-content>, 1040 m, leaf litter, Winkler, 1 June 2012, 13 workers and 1 queen, Joginder Singh leg. Holotype worker with labels, “India, Himachal Pradesh, Terrace, <named-content xmlns:xlink="http://www.w3.org/1999/xlink" content-type="dwc:verbatimCoordinates" xlink:type="simple">31.9234°N, 75.9294°E</named-content>, 430 m, 12 October, 2008, Winkler”. Paratypes: 5 workers with same data as of Holotype, 1 worker and 1 gyne, India, Himachal Pradesh, Andretta, <named-content xmlns:xlink="http://www.w3.org/1999/xlink" content-type="dwc:verbatimCoordinates" xlink:type="simple">32.0744°N, 76.5856°E</named-content>, 940 m, 11 June, 2010, hand picking; 5 workers, India, Himachal Pradesh, Mandi, <named-content xmlns:xlink="http://www.w3.org/1999/xlink" content-type="dwc:verbatimCoordinates" xlink:type="simple">31.7080°N 76.9318°E</named-content>?, 800 m, 27 June, 2010, soil core (<abbrev xmlns:xlink="http://www.w3.org/1999/xlink" content-type="institution" xlink:title="“Punjabi University Patiala Ant Collection” at Department of Zoology and Environmental Sciences, Punjabi University, Patiala, Punjab, India" xlink:type="simple">PUAC</abbrev>).</p></tp:treatment-sec><tp:treatment-sec sec-type="Remarks"><title>Remarks.</title><p>The <italic><tp:taxon-name><tp:taxon-name-part taxon-name-part-type="genus">Ponera</tp:taxon-name-part> <tp:taxon-name-part taxon-name-part-type="species">indica</tp:taxon-name-part></tp:taxon-name></italic> material collected from Sikkim (north-eastern Himalaya) possibly represents a divergent population, as the species was originally described from north-western part of Himalaya. At present, the morphological differences outlined do not substantiate its status as a distinct species. The intraspecific variation includes: head rectangular in shape, occipital margin concave; mandibles each with three well- developed teeth followed by small denticles; fenestra in subpetiolar process circular; standing pilosity sparse; eyes composed of 1-2 indistinct facets; apex of scape does not reach the midpoint of posterior cephalic margin, <abbrev xmlns:xlink="http://www.w3.org/1999/xlink" xlink:title="Cephalic Index" xlink:type="simple">CI</abbrev> 86.67–90.69; <abbrev xmlns:xlink="http://www.w3.org/1999/xlink" xlink:title="Lateral Petiole Index" xlink:type="simple">LPI</abbrev> 59.25–75; <abbrev xmlns:xlink="http://www.w3.org/1999/xlink" xlink:title="Dorsal Petiole Index" xlink:type="simple">DPI</abbrev> 104.76–160. However, in the population representing type material of <italic><tp:taxon-name><tp:taxon-name-part taxon-name-part-type="genus">Ponera</tp:taxon-name-part> <tp:taxon-name-part taxon-name-part-type="species">indica</tp:taxon-name-part></tp:taxon-name></italic>, the head is more oval in shape, the occipital margin straight; and the mandibles each with three well-developed teeth and without small denticles; the subpetiolar fenestra is oval in shape, and pilosity is abundant, eyes composed of 3-4 indistinct facets; apex of scape reaches the posterior cephalic margin, <abbrev xmlns:xlink="http://www.w3.org/1999/xlink" xlink:title="Cephalic Index" xlink:type="simple">CI</abbrev> 91.3–97.8; <abbrev xmlns:xlink="http://www.w3.org/1999/xlink" xlink:title="Lateral Petiole Index" xlink:type="simple">LPI</abbrev> 34.5–40; <abbrev xmlns:xlink="http://www.w3.org/1999/xlink" xlink:title="Dorsal Petiole Index" xlink:type="simple">DPI</abbrev> 200–266.7.</p></tp:treatment-sec></tp:taxon-treatment>
