# Supplementary material for: Taxonomic studies on the ant genus Ponera Latreille, 1804 (Hymenoptera, Formicidae), with the description of a new species from India
Source: Zookeys. 2015 Oct 8;(526):9–18. doi: 10.3897/zookeys.526.5971 (PMC4607842; doi:10.3897/zookeys.526.5971)
Supplement: XML Treatment for Ponera paedericera [file zookeys.526.5971-treatment3.xml]

<!DOCTYPE tp:taxon-treatment
  PUBLIC "-//TaxonX//DTD Taxonomic Treatment Publishing DTD v0 20100105//EN" "tax-treatment-NSO.dtd">
<tp:taxon-treatment xmlns:tp="http://www.plazi.org/taxpub"><tp:treatment-meta><kwd-group><label>Taxon classification</label><kwd><named-content content-type="kingdom">Animalia</named-content></kwd><kwd><named-content content-type="order">Hymenoptera</named-content></kwd><kwd><named-content content-type="family">Formicidae</named-content></kwd></kwd-group><mixed-citation publication-type="journal"><person-group><name><surname>Bharti</surname><given-names>Himender</given-names></name><name><surname>Rilta</surname><given-names>Joginder Singh</given-names></name></person-group><article-title>Taxonomic studies on the ant genus <italic><tp:taxon-name><tp:taxon-name-part taxon-name-part-type="genus">Ponera</tp:taxon-name-part></tp:taxon-name></italic> Latreille, 1804 (<tp:taxon-name><tp:taxon-name-part taxon-name-part-type="order">Hymenoptera</tp:taxon-name-part></tp:taxon-name>, <tp:taxon-name><tp:taxon-name-part taxon-name-part-type="family">Formicidae</tp:taxon-name-part></tp:taxon-name>), with the description of a new species from India</article-title><source>Zookeys</source><day>8</day><month>10</month><year>2015</year><volume>2015</volume><issue>526</issue><fpage>9</fpage><lpage>18</lpage><pub-id pub-id-type="doi">10.3897/zookeys.526.5971</pub-id></mixed-citation></tp:treatment-meta><tp:nomenclature><tp:taxon-name>
                        <tp:taxon-name-part taxon-name-part-type="genus">Ponera</tp:taxon-name-part>
                        <tp:taxon-name-part taxon-name-part-type="species">paedericera</tp:taxon-name-part>
                    </tp:taxon-name><tp:taxon-authority>Zhou, 2001</tp:taxon-authority><xref ref-type="fig" rid="F2">Figs 4–6</xref><!--PageBreak--><!--PageBreak--></tp:nomenclature><tp:treatment-sec sec-type="material"><title>Material examined.</title><p>India, Arunachal Pradesh: Dirang, <named-content xmlns:xlink="http://www.w3.org/1999/xlink" content-type="dwc:verbatimCoordinates" xlink:type="simple">27°21.50'N, 92°14.46'E</named-content>, 1634m, 29 September 2013, Winkler, 4 workers and 1queen, Joginder Singh leg.</p><p>For complete description see <xref ref-type="bibr" rid="B16">Zhou (2001)</xref>.</p><fig id="F2" position="float" orientation="portrait"><label>Figures 4–6.</label><caption><p><italic><tp:taxon-name><tp:taxon-name-part taxon-name-part-type="genus">Ponera</tp:taxon-name-part> <tp:taxon-name-part taxon-name-part-type="species">paedericera</tp:taxon-name-part></tp:taxon-name></italic> worker <bold>4</bold> head in full-face view <bold>5</bold> body in profile view <bold>6</bold> body in dorsal view.</p></caption><graphic xmlns:xlink="http://www.w3.org/1999/xlink" xlink:href="zookeys-526-009-g002.jpg" position="float" orientation="portrait" xlink:type="simple" id="oo_59721.jpg"/></fig></tp:treatment-sec><tp:treatment-sec sec-type="Global distribution"><title>Global distribution.</title><p>China, India.</p><fig id="F3" position="float" orientation="portrait"><label>Figure 7.</label><caption><p>Map showing the localities from which Indian <italic><tp:taxon-name><tp:taxon-name-part taxon-name-part-type="genus">Ponera</tp:taxon-name-part></tp:taxon-name></italic> species have been recorded in Indian Himalaya.</p></caption><graphic xmlns:xlink="http://www.w3.org/1999/xlink" xlink:href="zookeys-526-009-g003.jpg" position="float" orientation="portrait" xlink:type="simple" id="oo_59722.jpg"/></fig></tp:treatment-sec><tp:treatment-sec sec-type="Remarks"><title>Remarks.</title><p>The Chinese <italic><tp:taxon-name><tp:taxon-name-part taxon-name-part-type="genus">Ponera</tp:taxon-name-part> <tp:taxon-name-part taxon-name-part-type="species">paedericera</tp:taxon-name-part></tp:taxon-name></italic> Zhou, 2001 is reported here for the first time from India. This species is remarkably different from the other known Indian species with following combination of characters: anterior margin of clypeus with a distinct blunt median tooth; antennal club with 3 segments; posterodorsal corners of propodeum rounded, declivity depressed, lateral sides of propodeum distinctly marginate; anterior face of petiole straight, dorsal and posterior faces form a single arched surface, anterodorsal corner blunt, dorsal surface smooth and shining, subpetiolar process with relatively large posteroventral teeth; head, mesosoma and the two basal segments of gaster densly and finely punctate; blackish in colour.</p><!--PageBreak--><!--PageBreak--></tp:treatment-sec><ref-list><ref id="B16"><mixed-citation xmlns:xlink="http://www.w3.org/1999/xlink" xlink:type="simple"><person-group><name name-style="western"><surname>Zhou</surname><given-names>SY</given-names></name></person-group> (<year>2001</year>) <source>Ants of Guangxi.</source> <publisher-name>Guangxi Normal University Press</publisher-name>, <publisher-loc>Guilin, China</publisher-loc>, <size units="page">255 pp</size>.</mixed-citation></ref></ref-list></tp:taxon-treatment>
